# Supplementary material for: Gnathopalystesaureolus (He & Hu, 2000): new combination for Pseudopodaaureola (Araneae, Sparassidae), with the first description of the female from Hainan Island, China
Source: Zookeys. 2019 Jan 15;(817):95–103. doi: 10.3897/zookeys.817.29868 (PMC6342852; doi:10.3897/zookeys.817.29868)
Supplement: XML Treatment for Gnathopalystes aureolus [file zookeys.817.29868-treatment1.xml]

<!DOCTYPE tp:taxon-treatment
  PUBLIC "-//TaxonX//DTD Taxonomic Treatment Publishing DTD v0 20100105//EN" "tax-treatment-NSO.dtd">
<tp:taxon-treatment xmlns:tp="http://www.plazi.org/taxpub"><tp:treatment-meta><kwd-group><label>Taxon classification</label><kwd><named-content xmlns:xlink="http://www.w3.org/1999/xlink" content-type="kingdom">Animalia</named-content></kwd><kwd><named-content xmlns:xlink="http://www.w3.org/1999/xlink" content-type="order">Araneae</named-content></kwd><kwd><named-content xmlns:xlink="http://www.w3.org/1999/xlink" content-type="family">Sparassidae</named-content></kwd></kwd-group><mixed-citation publication-type="journal"><person-group><name><surname>Ding</surname><given-names>Wei</given-names></name><name><surname>Zhong</surname><given-names>Yang</given-names></name><name><surname>Liu</surname><given-names>Jie</given-names></name></person-group><article-title><italic><tp:taxon-name><tp:taxon-name-part taxon-name-part-type="genus" reg="Gnathopalystes">Gnathopalystes</tp:taxon-name-part><tp:taxon-name-part taxon-name-part-type="species" reg="aureolus">aureolus</tp:taxon-name-part></tp:taxon-name></italic> (He &amp; Hu, 2000): new combination for <italic><tp:taxon-name><tp:taxon-name-part taxon-name-part-type="genus" reg="Pseudopoda">Pseudopoda</tp:taxon-name-part><tp:taxon-name-part taxon-name-part-type="species" reg="aureola">aureola</tp:taxon-name-part></tp:taxon-name></italic> (<tp:taxon-name><tp:taxon-name-part taxon-name-part-type="order">Araneae</tp:taxon-name-part></tp:taxon-name>, <tp:taxon-name><tp:taxon-name-part taxon-name-part-type="family">Sparassidae</tp:taxon-name-part></tp:taxon-name>), with the first description of the female from Hainan Island, China</article-title><source>Zookeys</source><day>15</day><month>1</month><year>2019</year><volume>2019</volume><issue>817</issue><fpage>95</fpage><lpage>103</lpage><pub-id pub-id-type="doi">10.3897/zookeys.817.29868</pub-id></mixed-citation></tp:treatment-meta><tp:nomenclature><tp:taxon-name>
                <tp:taxon-name-part taxon-name-part-type="genus" reg="Gnathopalystes">Gnathopalystes</tp:taxon-name-part>
                <tp:taxon-name-part taxon-name-part-type="species" reg="aureolus">aureolus</tp:taxon-name-part>
              </tp:taxon-name><tp:taxon-authority>(He &amp; Hu, 2000)</tp:taxon-authority><tp:taxon-status xmlns:xlink="http://www.w3.org/1999/xlink" xlink:type="simple">comb. n.</tp:taxon-status><xref ref-type="fig" rid="F1">Figures 1</xref><xref ref-type="fig" rid="F2">, 2</xref><xref ref-type="fig" rid="F3">, 3</xref><xref ref-type="fig" rid="F4">, 4</xref><tp:nomenclature-citation-list><tp:nomenclature-citation><tp:taxon-name>
                    <tp:taxon-name-part taxon-name-part-type="genus" reg="Heteropoda">Heteropoda</tp:taxon-name-part>
                    <tp:taxon-name-part taxon-name-part-type="species" reg="aureola">aureola</tp:taxon-name-part>
                  </tp:taxon-name><comment>He &amp; Hu, 2000: 17, figs 1–2 (holotype male from Jianfengling Mountain, Hainan, China, deposited in <abbrev xmlns:xlink="http://www.w3.org/1999/xlink" content-type="institution" xlink:title="Museum of Tianjing, Tianjing, China" id="ABBRID0EDDAE" xlink:type="simple">MTJ</abbrev>, examined).</comment></tp:nomenclature-citation><tp:nomenclature-citation><tp:taxon-name>
                    <tp:taxon-name-part taxon-name-part-type="genus" reg="Pseudopoda">Pseudopoda</tp:taxon-name-part>
                    <tp:taxon-name-part taxon-name-part-type="species" reg="aureola">aureola</tp:taxon-name-part>
                  </tp:taxon-name><comment>Jäger, 2014: 184 (transferred from <tp:taxon-name><tp:taxon-name-part taxon-name-part-type="genus" reg="Heteropoda">Heteropoda</tp:taxon-name-part></tp:taxon-name>).</comment></tp:nomenclature-citation></tp:nomenclature-citation-list></tp:nomenclature><tp:treatment-sec sec-type="material" id="SECID0E2DAE"><title>Material examined.</title><p>1 male (holotype, <abbrev xmlns:xlink="http://www.w3.org/1999/xlink" content-type="institution" xlink:title="Museum of Tianjing, Tianjing, China" id="ABBRID0EBEAE" xlink:type="simple">MTJ</abbrev>), Jianfengling Mountain, Hainan Island, China, 8 April 1980, Shengli Liu leg.; 1 male and 1 female (<named-content xmlns:xlink="http://www.w3.org/1999/xlink" content-type="dwc:institutional_code" xlink:type="simple">HBU</named-content>), Jianfengling Mountain [<named-content xmlns:xlink="http://www.w3.org/1999/xlink" content-type="dwc:verbatimCoordinates" xlink:type="simple"><named-content content-type="geo-json" specific-use="{&#34;type&#34;:&#34;Point&#34;,&#34;coordinates&#34;:[121.054833,22.632167]}" id="NCID0EOEAE" xlink:type="simple">22°37.93'N, 120°63.29'E</named-content></named-content>, 560 m], Hainan Island, China, 9 June 2013, Fengxiang Liu leg.</p></tp:treatment-sec><tp:treatment-sec sec-type="diagnosis" id="SECID0ETEAE"><title>Diagnosis.</title><p>Females of <italic><tp:taxon-name><tp:taxon-name-part taxon-name-part-type="genus" reg="Gnathopalystes">G.</tp:taxon-name-part><tp:taxon-name-part taxon-name-part-type="species" reg="aureolus">aureolus</tp:taxon-name-part></tp:taxon-name></italic> comb. n. resemble those of <italic><tp:taxon-name><tp:taxon-name-part taxon-name-part-type="genus" reg="Gnathopalystes">G.</tp:taxon-name-part><tp:taxon-name-part taxon-name-part-type="species" reg="taiwanensis">taiwanensis</tp:taxon-name-part></tp:taxon-name></italic> in eye arrangement (straight posterior row and recurved anterior row, with posterior row wider than anterior, <abbrev xmlns:xlink="http://www.w3.org/1999/xlink" xlink:title="anterior median eyes" id="ABBRID0EPFAE" xlink:type="simple">AME</abbrev> smaller than <abbrev xmlns:xlink="http://www.w3.org/1999/xlink" xlink:title="anterior lateral eyes" id="ABBRID0ETFAE" xlink:type="simple">ALE</abbrev>), cheliceral dentition (large denticle field between two anterior and three posterior teeth), and epigyne (with coiled copulatory ducts). They differ by the epigyne with lateral lobes contiguous (separated in <italic><tp:taxon-name><tp:taxon-name-part taxon-name-part-type="genus" reg="Gnathopalystes">G.</tp:taxon-name-part><tp:taxon-name-part taxon-name-part-type="species" reg="taiwanensis">taiwanensis</tp:taxon-name-part></tp:taxon-name></italic>), anterior margin of lobal pockets distinct (absent in <italic><tp:taxon-name><tp:taxon-name-part taxon-name-part-type="genus" reg="Gnathopalystes">G.</tp:taxon-name-part><tp:taxon-name-part taxon-name-part-type="species" reg="taiwanensis">taiwanensis</tp:taxon-name-part></tp:taxon-name></italic>) and left part of vulva connected to the right part (separated in <italic><tp:taxon-name><tp:taxon-name-part taxon-name-part-type="genus" reg="Gnathopalystes">G.</tp:taxon-name-part><tp:taxon-name-part taxon-name-part-type="species" reg="taiwanensis">taiwanensis</tp:taxon-name-part></tp:taxon-name></italic>). The females of <italic><tp:taxon-name><tp:taxon-name-part taxon-name-part-type="genus" reg="Gnathopalystes">G.</tp:taxon-name-part><tp:taxon-name-part taxon-name-part-type="species" reg="taiwanensis">taiwanensis</tp:taxon-name-part></tp:taxon-name></italic> and <italic><tp:taxon-name><tp:taxon-name-part taxon-name-part-type="genus" reg="Gnathopalystes">G.</tp:taxon-name-part><tp:taxon-name-part taxon-name-part-type="species" reg="aureolus">aureolus</tp:taxon-name-part></tp:taxon-name></italic> comb. n. can be distinguished from other <italic><tp:taxon-name><tp:taxon-name-part taxon-name-part-type="genus" reg="Gnathopalystes">Gnathopalystes</tp:taxon-name-part></tp:taxon-name></italic> species by the three posterior teeth on the retromargin of cheliceral fang furrow (four to five posterior teeth in other <italic><tp:taxon-name><tp:taxon-name-part taxon-name-part-type="genus" reg="Gnathopalystes">Gnathopalystes</tp:taxon-name-part></tp:taxon-name></italic> species). Males can be distinguished by the palp with clavate and straight RTA (RTA broad at base, tapering to apex, and bent in <italic><tp:taxon-name><tp:taxon-name-part taxon-name-part-type="genus" reg="Gnathopalystes">G.</tp:taxon-name-part><tp:taxon-name-part taxon-name-part-type="species" reg="kochi">kochi</tp:taxon-name-part></tp:taxon-name></italic> (Simon, 1880), the only other known male to date) (Figs <xref ref-type="fig" rid="F1">1</xref>, <xref ref-type="fig" rid="F2">2</xref>, <xref ref-type="fig" rid="F3">3C–F</xref>).</p><fig id="F1" position="float" orientation="portrait"><label>Figure 1.</label><caption><p><italic><tp:taxon-name><tp:taxon-name-part taxon-name-part-type="genus" reg="Gnathopalystes">Gnathopalystes</tp:taxon-name-part><tp:taxon-name-part taxon-name-part-type="species" reg="aureolus">aureolus</tp:taxon-name-part></tp:taxon-name></italic> (He &amp; Hu, 2000) comb. n. <bold>A</bold> Epigyne, ventral view <bold>B</bold> Vulva, dorsal view <bold>C</bold> Schematic course of internal duct system, dorsal view <bold>D–E</bold> Female tarsal claws of leg I (<bold>D</bold> prolateral <bold>E</bold> retrolateral). Abbreviations: C – conductor; CD – copulatory duct; FD – fertilization duct; GP – glandular projection; LL – lateral lobes; LS – lobal septum. Scale bars: 0.2 mm (<bold>A–C</bold>); 0.1mm (<bold>D, E</bold>).</p></caption><graphic xmlns:xlink="http://www.w3.org/1999/xlink" xlink:href="zookeys-817-095-g001.jpg" position="float" orientation="portrait" xlink:type="simple" id="oo_257217.jpg"/></fig></tp:treatment-sec><tp:treatment-sec sec-type="description" id="SECID0E2JAE"><title>Description.</title><p><bold>Male</bold>. Measurements: <abbrev xmlns:xlink="http://www.w3.org/1999/xlink" xlink:title="prosoma length" id="ABBRID0EDKAE" xlink:type="simple">PL</abbrev> 4.26, <abbrev xmlns:xlink="http://www.w3.org/1999/xlink" xlink:title="prosoma width" id="ABBRID0EHKAE" xlink:type="simple">PW</abbrev> 3.50, <abbrev xmlns:xlink="http://www.w3.org/1999/xlink" xlink:title="anterior width of prosoma" id="ABBRID0ELKAE" xlink:type="simple">AW</abbrev> 1.37, <abbrev xmlns:xlink="http://www.w3.org/1999/xlink" xlink:title="prosoma height" id="ABBRID0EPKAE" xlink:type="simple">PH</abbrev> 0.88, <abbrev xmlns:xlink="http://www.w3.org/1999/xlink" xlink:title="opisthosoma length" id="ABBRID0ETKAE" xlink:type="simple">OL</abbrev> 4.28, <abbrev xmlns:xlink="http://www.w3.org/1999/xlink" xlink:title="opisthosoma width" id="ABBRID0EXKAE" xlink:type="simple">OW</abbrev> 2.20. Eyes: <abbrev xmlns:xlink="http://www.w3.org/1999/xlink" xlink:title="anterior median eyes" id="ABBRID0E2KAE" xlink:type="simple">AME</abbrev> 0.15, <abbrev xmlns:xlink="http://www.w3.org/1999/xlink" xlink:title="anterior lateral eyes" id="ABBRID0E6KAE" xlink:type="simple">ALE</abbrev> 0.26, <abbrev xmlns:xlink="http://www.w3.org/1999/xlink" xlink:title="posterior median eyes" id="ABBRID0EDLAE" xlink:type="simple">PME</abbrev> 0.18, <abbrev xmlns:xlink="http://www.w3.org/1999/xlink" xlink:title="posterior lateral eyes" id="ABBRID0EHLAE" xlink:type="simple">PLE</abbrev> 0.21, <abbrev xmlns:xlink="http://www.w3.org/1999/xlink" xlink:title="anterior median eyes" id="ABBRID0ELLAE" xlink:type="simple">AME</abbrev>–<abbrev xmlns:xlink="http://www.w3.org/1999/xlink" xlink:title="anterior median eyes" id="ABBRID0EPLAE" xlink:type="simple">AME</abbrev> 0.20, <abbrev xmlns:xlink="http://www.w3.org/1999/xlink" xlink:title="anterior median eyes" id="ABBRID0ETLAE" xlink:type="simple">AME</abbrev>–<abbrev xmlns:xlink="http://www.w3.org/1999/xlink" xlink:title="anterior lateral eyes" id="ABBRID0EXLAE" xlink:type="simple">ALE</abbrev> 0.11, <abbrev xmlns:xlink="http://www.w3.org/1999/xlink" xlink:title="posterior median eyes" id="ABBRID0E2LAE" xlink:type="simple">PME</abbrev>–<abbrev xmlns:xlink="http://www.w3.org/1999/xlink" xlink:title="posterior median eyes" id="ABBRID0E6LAE" xlink:type="simple">PME</abbrev> 0.38, <abbrev xmlns:xlink="http://www.w3.org/1999/xlink" xlink:title="posterior median eyes" id="ABBRID0EDMAE" xlink:type="simple">PME</abbrev>–<abbrev xmlns:xlink="http://www.w3.org/1999/xlink" xlink:title="posterior lateral eyes" id="ABBRID0EHMAE" xlink:type="simple">PLE</abbrev> 0.25, <abbrev xmlns:xlink="http://www.w3.org/1999/xlink" xlink:title="anterior median eyes" id="ABBRID0ELMAE" xlink:type="simple">AME</abbrev>–<abbrev xmlns:xlink="http://www.w3.org/1999/xlink" xlink:title="posterior median eyes" id="ABBRID0EPMAE" xlink:type="simple">PME</abbrev> 0.45, <abbrev xmlns:xlink="http://www.w3.org/1999/xlink" xlink:title="anterior lateral eyes" id="ABBRID0ETMAE" xlink:type="simple">ALE</abbrev>–<abbrev xmlns:xlink="http://www.w3.org/1999/xlink" xlink:title="posterior lateral eyes" id="ABBRID0EXMAE" xlink:type="simple">PLE</abbrev> 0.30, <abbrev xmlns:xlink="http://www.w3.org/1999/xlink" xlink:title="clypeus height" id="ABBRID0E2MAE" xlink:type="simple">CH</abbrev><abbrev xmlns:xlink="http://www.w3.org/1999/xlink" xlink:title="anterior median eyes" id="ABBRID0E6MAE" xlink:type="simple">AME</abbrev> 0.24, <abbrev xmlns:xlink="http://www.w3.org/1999/xlink" xlink:title="clypeus height" id="ABBRID0EDNAE" xlink:type="simple">CH</abbrev><abbrev xmlns:xlink="http://www.w3.org/1999/xlink" xlink:title="anterior lateral eyes" id="ABBRID0EHNAE" xlink:type="simple">ALE</abbrev> 0.12. Leg and palp measurements: <abbrev xmlns:xlink="http://www.w3.org/1999/xlink" xlink:title="palpus" id="ABBRID0ELNAE" xlink:type="simple">Pp</abbrev> 5.15 (1.62, 0.79, 1.31, -, 1.43), I 22.77 (5.86, 1.11, 6.79, 7.08, 1.93), II 24.66 (7.00, 1.41, 6.86, 7.66, 1.73), III 17.49 (5.54, 1.20, 4.94, 4.45, 1.36), IV 21.35 (6.76, 1.22, 5.75, 6.04, 1.58). Leg formula: II-I-IV-III. Spination: <abbrev xmlns:xlink="http://www.w3.org/1999/xlink" xlink:title="palpus" id="ABBRID0EPNAE" xlink:type="simple">Pp</abbrev> 120, 101, 3011; Fe I 223, II 323, III 222, IV 322; <abbrev xmlns:xlink="http://www.w3.org/1999/xlink" xlink:title="patella" id="ABBRID0ETNAE" xlink:type="simple">Pa</abbrev> I-IV 101; <abbrev xmlns:xlink="http://www.w3.org/1999/xlink" xlink:title="tibia" id="ABBRID0EXNAE" xlink:type="simple">Ti</abbrev> I 2026, II 2025, III-IV 2024; <abbrev xmlns:xlink="http://www.w3.org/1999/xlink" xlink:title="metatarsus" id="ABBRID0E2NAE" xlink:type="simple">Mt</abbrev> I-IV 2024. Cheliceral furrow with large denticle field extending from proximal teeth to the margin of the non-sclerotized arthrodial membrane, with approximately 18 denticles. Promargin of cheliceral furrow with two teeth, the distal one significantly larger than proximal one, retromargin with three teeth, the two distal ones similar sized, the proximal one significantly larger (Figure <xref ref-type="fig" rid="F2">2D</xref>). Dorsal shield of prosoma generally yellowish brown without distinct pattern, with a reddish longitudinal line medially, with a heavy reddish fovea and faint brown marks. Eye region slightly darker, eye borders dark. Sternum bright brown. Labium, gnathocoxae and chelicerae bright brown with orange margins. Legs and pedipalps bright brown. Opisthosoma yellowish-brown colored with dorsal pattern of scattered reddish marks (Figure <xref ref-type="fig" rid="F3">3A</xref>). Palp as in diagnosis. Tibia slightly shorter than cymbium with three prolateral, one dorsal, and one retrolateral spine. Cymbium with dense long hairs. Cymbial scopula distinct, elliptical and located on distal half of cymbium. Tegulum significantly large, almost occupying four-fifths of the alveolus. Subtegulum not visible in ventral view. Sperm duct U-shaped, tapering. Conductor irregular, with sharp tip in prolateral view, arising from tegulum at 11-o’clock-position. RTA simple, unbranched, arising distally from tibia (Figs <xref ref-type="fig" rid="F2">2A–C</xref>).</p><fig id="F2" position="float" orientation="portrait"><label>Figure 2.</label><caption><p><italic><tp:taxon-name><tp:taxon-name-part taxon-name-part-type="genus" reg="Gnathopalystes">Gnathopalystes</tp:taxon-name-part><tp:taxon-name-part taxon-name-part-type="species" reg="aureolus">aureolus</tp:taxon-name-part></tp:taxon-name></italic> (He &amp; Hu, 2000) comb. n. <bold>A–C</bold> Left male palp (<bold>A</bold> prolateral <bold>B</bold> ventral <bold>C</bold> retrolateral) <bold>D</bold> Male left cheliceral teeth, ventral view <bold>E</bold> Female left cheliceral teeth, ventral view. Abbreviations: C – conductor; E – embolus; RTA – retrolateral tibial apophysis; SD – sperm duct; T – tegulum. Scale bars: 0.2 mm.</p></caption><graphic xmlns:xlink="http://www.w3.org/1999/xlink" xlink:href="zookeys-817-095-g002.jpg" position="float" orientation="portrait" xlink:type="simple" id="oo_257218.jpg"/></fig><p><bold>Female</bold>. Measurements: <abbrev xmlns:xlink="http://www.w3.org/1999/xlink" xlink:title="prosoma length" id="ABBRID0ETPAE" xlink:type="simple">PL</abbrev> 3.95, <abbrev xmlns:xlink="http://www.w3.org/1999/xlink" xlink:title="prosoma width" id="ABBRID0EXPAE" xlink:type="simple">PW</abbrev> 3.93, <abbrev xmlns:xlink="http://www.w3.org/1999/xlink" xlink:title="anterior width of prosoma" id="ABBRID0E2PAE" xlink:type="simple">AW</abbrev> 1.90, <abbrev xmlns:xlink="http://www.w3.org/1999/xlink" xlink:title="prosoma height" id="ABBRID0E6PAE" xlink:type="simple">PH</abbrev> 0.68, <abbrev xmlns:xlink="http://www.w3.org/1999/xlink" xlink:title="opisthosoma length" id="ABBRID0EDQAE" xlink:type="simple">OL</abbrev> 5.24, <abbrev xmlns:xlink="http://www.w3.org/1999/xlink" xlink:title="opisthosoma width" id="ABBRID0EHQAE" xlink:type="simple">OW</abbrev> 3.00. Eyes: <abbrev xmlns:xlink="http://www.w3.org/1999/xlink" xlink:title="anterior median eyes" id="ABBRID0ELQAE" xlink:type="simple">AME</abbrev> 0.15, <abbrev xmlns:xlink="http://www.w3.org/1999/xlink" xlink:title="anterior lateral eyes" id="ABBRID0EPQAE" xlink:type="simple">ALE</abbrev> 0.23, <abbrev xmlns:xlink="http://www.w3.org/1999/xlink" xlink:title="posterior median eyes" id="ABBRID0ETQAE" xlink:type="simple">PME</abbrev> 0.17, <abbrev xmlns:xlink="http://www.w3.org/1999/xlink" xlink:title="posterior lateral eyes" id="ABBRID0EXQAE" xlink:type="simple">PLE</abbrev> 0.2, <abbrev xmlns:xlink="http://www.w3.org/1999/xlink" xlink:title="anterior median eyes" id="ABBRID0E2QAE" xlink:type="simple">AME</abbrev>–<abbrev xmlns:xlink="http://www.w3.org/1999/xlink" xlink:title="anterior median eyes" id="ABBRID0E6QAE" xlink:type="simple">AME</abbrev> 0.25, <abbrev xmlns:xlink="http://www.w3.org/1999/xlink" xlink:title="anterior median eyes" id="ABBRID0EDRAE" xlink:type="simple">AME</abbrev>–<abbrev xmlns:xlink="http://www.w3.org/1999/xlink" xlink:title="anterior lateral eyes" id="ABBRID0EHRAE" xlink:type="simple">ALE</abbrev> 0.11, <abbrev xmlns:xlink="http://www.w3.org/1999/xlink" xlink:title="posterior median eyes" id="ABBRID0ELRAE" xlink:type="simple">PME</abbrev>–<abbrev xmlns:xlink="http://www.w3.org/1999/xlink" xlink:title="posterior median eyes" id="ABBRID0EPRAE" xlink:type="simple">PME</abbrev> 0.48, <abbrev xmlns:xlink="http://www.w3.org/1999/xlink" xlink:title="posterior median eyes" id="ABBRID0ETRAE" xlink:type="simple">PME</abbrev>–<abbrev xmlns:xlink="http://www.w3.org/1999/xlink" xlink:title="posterior lateral eyes" id="ABBRID0EXRAE" xlink:type="simple">PLE</abbrev> 0.27, <abbrev xmlns:xlink="http://www.w3.org/1999/xlink" xlink:title="anterior median eyes" id="ABBRID0E2RAE" xlink:type="simple">AME</abbrev>–<abbrev xmlns:xlink="http://www.w3.org/1999/xlink" xlink:title="posterior median eyes" id="ABBRID0E6RAE" xlink:type="simple">PME</abbrev> 0.49, <abbrev xmlns:xlink="http://www.w3.org/1999/xlink" xlink:title="anterior lateral eyes" id="ABBRID0EDSAE" xlink:type="simple">ALE</abbrev>–<abbrev xmlns:xlink="http://www.w3.org/1999/xlink" xlink:title="posterior lateral eyes" id="ABBRID0EHSAE" xlink:type="simple">PLE</abbrev> 0.36, <abbrev xmlns:xlink="http://www.w3.org/1999/xlink" xlink:title="clypeus height" id="ABBRID0ELSAE" xlink:type="simple">CH</abbrev><abbrev xmlns:xlink="http://www.w3.org/1999/xlink" xlink:title="anterior median eyes" id="ABBRID0EPSAE" xlink:type="simple">AME</abbrev> 0.25, <abbrev xmlns:xlink="http://www.w3.org/1999/xlink" xlink:title="clypeus height" id="ABBRID0ETSAE" xlink:type="simple">CH</abbrev><abbrev xmlns:xlink="http://www.w3.org/1999/xlink" xlink:title="anterior lateral eyes" id="ABBRID0EXSAE" xlink:type="simple">ALE</abbrev> 0.10. Leg and palp measurements: <abbrev xmlns:xlink="http://www.w3.org/1999/xlink" xlink:title="palpus" id="ABBRID0E2SAE" xlink:type="simple">Pp</abbrev> 3.93 (1.05, 0.77, 0.99, -, 1.12), I 20.28 (5.60, 1.72, 6.05, 5.51, 1.40), II 20.10 (5.95, 1.70, 5.81, 5.25, 1.39), III 13.28 (4.32, 0.97, 3.81, 3.17, 1.01), IV 16.37 (4.85, 1.03, 4.18, 5.03, 1.28). Leg formula: I-II-IV-III. Spination: <abbrev xmlns:xlink="http://www.w3.org/1999/xlink" xlink:title="palpus" id="ABBRID0E6SAE" xlink:type="simple">Pp</abbrev> 202, 101, 2121, 2021; Fe I 023, II 010, III-IV 121; <abbrev xmlns:xlink="http://www.w3.org/1999/xlink" xlink:title="patella" id="ABBRID0EDTAE" xlink:type="simple">Pa</abbrev> I 000, II-IV 000; <abbrev xmlns:xlink="http://www.w3.org/1999/xlink" xlink:title="tibia" id="ABBRID0EHTAE" xlink:type="simple">Ti</abbrev> I III- IV 2014, II 1013; <abbrev xmlns:xlink="http://www.w3.org/1999/xlink" xlink:title="metatarsus" id="ABBRID0ELTAE" xlink:type="simple">Mt</abbrev> I-IV 2024. Cheliceral furrow as in male, with approximately 23 denticles (Figure <xref ref-type="fig" rid="F2">2E</xref>). Dorsal shield of prosoma generally pale brown without distinct pattern. Eye region slightly darker, eye borders dark. Sternum, labium, gnathocoxae and legs as in male. Opisthosoma yellowish-brown colored with two small white round marks medially and laterally (Figure <xref ref-type="fig" rid="F3">3B</xref>). Epigyne as in diagnosis. Anterior bands absent. Lateral lobes fused. Lobal septum wide, significantly short. Copulatory ducts coiled, with two small glandular projections, without integument. Fertilization ducts arising posterolaterally, widely separated (Figs <xref ref-type="fig" rid="F1">1</xref>, <xref ref-type="fig" rid="F3">3C–D</xref>).</p></tp:treatment-sec><tp:treatment-sec sec-type="distribution" id="SECID0E6TAE"><title>Distribution.</title><p>China (Hainan) (Fig. <xref ref-type="fig" rid="F4">4</xref>).</p><fig id="F3" position="float" orientation="portrait"><label>Figure 3.</label><caption><p><italic><tp:taxon-name><tp:taxon-name-part taxon-name-part-type="genus" reg="Gnathopalystes">Gnathopalystes</tp:taxon-name-part><tp:taxon-name-part taxon-name-part-type="species" reg="aureolus">aureolus</tp:taxon-name-part></tp:taxon-name></italic> (He &amp; Hu, 2000) comb. n. <bold>A</bold> Male habitus, dorsal view <bold>B</bold> Female habitus, dorsal view <bold>C</bold> Epigyne, ventral view <bold>D</bold> Vulva, dorsal view <bold>E</bold> Male eyes, dorsal view <bold>F</bold> Female eyes, dorsal view. Scale bars: 1mm (<bold>A, B</bold>); 0.2 mm (<bold>C–F</bold>).</p></caption><graphic xmlns:xlink="http://www.w3.org/1999/xlink" xlink:href="zookeys-817-095-g003.jpg" position="float" orientation="portrait" xlink:type="simple" id="oo_257219.jpg"/></fig><fig id="F4" position="float" orientation="portrait"><label>Figure 4.</label><caption><p>Collection locality of <italic><tp:taxon-name><tp:taxon-name-part taxon-name-part-type="genus" reg="Gnathopalystes">Gnathopalystes</tp:taxon-name-part><tp:taxon-name-part taxon-name-part-type="species" reg="aureolus">aureolus</tp:taxon-name-part></tp:taxon-name></italic> comb. n. in Hainan Island, China.</p></caption><graphic xmlns:xlink="http://www.w3.org/1999/xlink" xlink:href="zookeys-817-095-g004.jpg" position="float" orientation="portrait" xlink:type="simple" id="oo_257220.jpg"/></fig></tp:treatment-sec></tp:taxon-treatment>
